# Supplementary material for: Development and Validation of a Multimodal-Based Prognosis and Intervention Prediction Model for COVID-19 Patients in a Multicenter Cohort
Source: Sensors (Basel). 2022 Jul 2;22(13):5007. doi: 10.3390/s22135007 (PMC9269794; doi:10.3390/s22135007)
Supplement: Supplementary file 1 [file sensors-22-05007-s001.zip]

Archive with 1 entries (1 files):
- sensors-1775272-supplementary.pdf
